# Supplementary material for: Artificial Intelligence-Based Automated Assessment of the Four-Chamber View in Fetal Cardiac Ultrasound Videos
Source: Bioengineering (Basel). 2026 Mar 5;13(3):303. doi: 10.3390/bioengineering13030303 (PMC13023647; doi:10.3390/bioengineering13030303)
Supplement: Supplementary file 1 [file bioengineering-13-00303-s001.zip]

Archive with 1 entries (1 files):
- bioengineering-4184964-supplementary.pdf
